# Supplementary material for: Screening for obstructive sleep apnea among hospital outpatients
Source: PLoS One. 2018 May 30;13(5):e0198315. doi: 10.1371/journal.pone.0198315 (PMC5976202; doi:10.1371/journal.pone.0198315)
Supplement: S1 Dataset — (XLSX) [file pone.0198315.s001.xlsx]

## Sheet: Blatt1
Number	Sex	Case/Control	Age (yrs)	Height (m)	Weight (kg)	BMI (kg/m2)	Time AL OX A (min)	Time AL OX Re (min)	Time AL NF A (min)	Time AL NF Re (min)	AHI AL A (Ap+H/h)	AHI AL Re (Ap+H/h)	AHI PSG (Ap+H/h)	ODI AL A (D/h)	ODI AL Re (D/h)	ODI PSG (D/h)
2	0	0	57	1,63	79,00	29,70	351	351	1000,0	1000	1000	1000	9,6	6	5	10,3
4	0	0	37	1,72	75,00	25,40	511	509	288,0	288	4	9	5,8	3	2	1,7
6	0	0	50	1,90	93,00	25,80	416	416	204,0	315	8	11	7,9	6	6	2,5
8	0	0	42	1,80	66,00	20,40	347	347	1000,0	1000	1000	1000	37,9	18	17	26,1
9	0	0	27	1,81	78,00	23,80	502	502	428,0	429	5	6	6,8	2	1	2,3
11	0	0	55	1,75	87,00	28,40	490	490	488,0	488	43	56	4,8	24	21	4,2
20	0	0	45	1,73	87,00	29,10	539	539	411,0	446	8	9	15,4	8	8	11,3
21	0	0	27	1,82	93,00	28,10	345	345	1000,0	1000	1000	1000	3,9	2	0	1,0
30	0	0	54	1,78	72,00	22,70	446	446	446,0	446	0	0	,2	0	0	,7
33	0	0	60	1,78	85,00	26,80	244	244	1000,0	1000	1000	1000	5,0	23	21	,6
37	0	0	31	1,80	104,00	32,10	424	424	379,0	383	6	8	3,1	7	5	1,4
42	0	0	44	1,88	88,00	24,90	531	531	479,0	530	2	2	3,0	2	2	2,0
57	0	0	26	1,61	60,00	23,10	555	555	545,0	545	1	2	3,5	0	0	,0
60	0	0	30	1,86	102,00	29,60	544	544	437,0	437	1	2	2,0	0	0	1,0
62	0	0	47	1,86	100,00	28,90	1000	1000	213,0	233	5	8	29,6	1000	1000	22,2
65	0	0	43	1,86	90,00	26,00	192	192	185,0	185	0	0	4,2	1	0	,0
67	0	0	55	1,90	94,00	26,00	324	324	271,0	269	0	1	6,4	1	1	,3
68	0	0	33	1,97	108,00	27,80	389	389	389,0	388	5	7	10,1	2	2	3,1
69	0	0	27	1,71	69,00	23,60	1000	1000	1000,0	186	1000	2	1,1	1000	1000	,2
70	0	0	40	1,78	72,00	22,70	308	308	1000,0	1000	1000	1000	4,5	1	1	1,7
76	0	0	51	1,65	59,00	21,70	288	288	240,0	241	5	8	4,8	6	4	2,1
80	0	0	27	1,80	81,00	25,00	1000	1000	169,0	172	11	9	,7	1000	1000	,5
82	0	0	51	1,90	115,00	31,90	566	566	433,0	506	9	9	5,8	8	7	1,7
84	0	0	34	1,85	92,00	26,90	373	373	367,0	367	1	2	9,6	2	1	1,9
86	0	0	24	1,90	86,00	23,80	359	359	359,0	359	0	1	,0	1	0	,0
88	0	0	44	1,89	75,00	21,00	365	365	229,0	229	3	4	3,6	2	1	1,2
89	0	0	57	1,65	82,00	30,10	450	450	418,0	392	18	17	36,3	19	14	28,3
91	0	0	27	1,70	90,00	31,10	316	316	354,0	336	4	2	7,3	1	1	,8
92	0	0	43	1,72	110,00	37,20	394	394	420,0	417	6	6	9,6	9	8	11,3
96	0	0	23	1,80	65,00	20,10	264	264	247,0	247	1	1	2,9	1	1	2,4
97	0	0	24	1,79	80,00	25,00	199	199	1000,0	1000	1000	1000	3,4	0	0	,2
99	0	0	23	1,75	82,00	26,80	280	280	278,0	278	1	2	55,9	2	1	29,0
102	0	0	29	1,80	79,00	24,40	438	438	408,0	408	0	2	12,7	1	1	2,9
103	0	0	65	1,82	84,00	25,40	468	468	464,0	464	14	15	30,7	15	13	23,4
105	0	0	25	1,79	93,00	29,00	222	222	256,0	256	1	1	1,1	1	1	,6
106	0	0	30	1,88	100,00	28,30	353	353	333,0	333	2	3	8,7	3	2	2,9
107	0	0	31	1,81	76,00	23,20	449	449	380,0	380	2	3	1,9	0	0	,2
108	0	0	63	1,87	80,00	22,90	1000	1000	430,0	430	13	14	13,1	1000	1000	5,4
111	0	0	63	1,83	100,00	29,90	468	468	272,0	272	4	5	12,4	5	4	4,1
1	1	0	47	1,72	59,00	19,90	576	296	591,0	591	13	18	8,5	7	10	5,5
10	1	0	28	1,63	80,00	30,10	429	429	427,0	427	0	1	,9	1	1	,5
17	1	0	32	1,68	73,00	25,90	414	414	414,0	414	0	0	2,2	0	0	,6
22	1	0	53	1,52	106,00	45,90	484	484	482,0	482	6	8	20,3	6	5	19,7
25	1	0	52	1,60	112,00	43,80	442	442	441,0	441	10	12	19,7	16	13	13,9
28	1	0	39	1,66	88,00	31,90	341	341	1000,0	1000	1000	1000	7,7	1	1	3,8
29	1	0	57	1,64	80,00	29,70	1000	1000	195,0	195	2	2	1,2	1000	1000	,8
31	1	0	57	1,54	77,00	32,50	1000	1000	424,0	424	3	3	10,1	1000	1000	1,6
32	1	0	28	1,69	62,00	21,70	365	356	299,0	298	0	1	6,2	0	0	,0
34	1	0	31	1,69	58,00	20,30	379	379	378,0	378	0	1	1,4	0	0	,3
40	1	0	43	1,59	60,00	23,70	456	456	455,0	455	1	1	11,6	1	0	1,7
43	1	0	22	1,65	83,00	30,50	204	1000	190,0	189	0	0	4,7	0	0	,3
46	1	0	58	1,74	78,00	25,80	406	406	379,0	379	2	2	7,7	4	3	1,2
49	1	0	29	1,53	67,00	28,60	1000	1000	1000,0	403	1000	2	,4	1000	1000	,0
53	1	0	25	1,74	71,00	23,50	334	334	236,0	332	0	1	4,4	0	0	,3
59	1	0	22	1,72	58,00	19,60	400	400	404,0	404	1	1	2,7	0	0	,2
63	1	0	56	1,69	59,00	20,70	312	312	285,0	314	2	4	6,8	3	2	,7
66	1	0	18	1,67	58,00	20,80	488	488	290,0	290	2	2	4,4	2	1	,3
72	1	0	32	1,75	108,00	35,30	472	472	471,0	471	2	2	1,3	3	2	,7
73	1	0	29	1,63	55,00	20,70	277	277	268,0	275	0	1	3,3	0	0	,0
75	1	0	22	1,63	55,00	20,70	233	214	260,0	252	1	1	1,3	1	1	,0
77	1	0	28	1,63	51,00	19,20	332	332	332,0	332	0	1	6,0	0	0	,0
79	1	0	45	1,67	58,00	20,80	527	527	925,0	925	0	0	,8	0	0	,2
83	1	0	53	1,70	59,00	20,40	506	506	501,0	496	3	6	6,4	2	1	1,3
90	1	0	44	1,69	69,00	24,20	1000	1000	563,0	563	1	1	2,0	1000	1000	,0
94	1	0	21	1,76	77,00	24,90	429	417	291,0	291	3	6	8,3	3	2	,2
100	1	0	23	1,63	69,00	26,00	552	538	356,0	356	1	2	3,6	1	1	,8
110	1	0	58	1,64	66,00	24,50	403	403	281,0	281	6	7	13,9	5	4	3,4
112	1	0	63	1,66	74,00	26,90	627	627	291,0	314	0	0	2,3	0	0	,1
7	0	1	45	1,72	73,00	24,70	284	284	348,0	454	4	6	3,2	4	4	1,2
13	0	1	29	1,89	125,00	35,00	553	553	523,0	533	7	9	4,2	11	9	16,4
15	0	1	21	1,92	82,00	22,20	293	293	296,0	334	1	3	,0	2	2	,0
16	0	1	30	1,85	90,00	26,30	471	471	407,0	455	0	2	4,9	1	1	1,3
18	0	1	57	1,74	70,00	23,10	436	436	283,0	294	4	4	17,5	3	3	4,6
19	0	1	49	1,73	74,00	24,70	480	480	1000,0	1000	1000	1000	14,0	7	6	5,7
24	0	1	37	1,77	73,00	23,30	424	424	485,0	485	1	1	4,4	1	1	2,1
26	0	1	45	1,93	110,00	29,50	1000	1000	439,0	431	68	69	42,7	1000	1000	43,0
27	0	1	58	1,78	78,00	24,60	358	358	249,0	297	0	1	1,6	1	1	,3
35	0	1	40	1,87	72,00	20,60	1000	1000	322,0	334	9	11	9,6	1000	1000	4,2
36	0	1	39	1,85	97,00	28,30	240	240	266,0	266	1	5	13,6	1	0	7,8
38	0	1	35	1,69	72,00	25,20	616	616	513,0	556	4	5	2,3	5	3	1,7
45	0	1	46	1,86	90,00	26,00	312	312	312,0	312	5	6	4,6	5	5	2,4
47	0	1	39	1,90	85,00	23,50	555	555	553,0	553	2	3	3,4	1	0	,8
48	0	1	36	1,82	80,00	24,20	331	331	224,0	224	3	5	4,4	3	2	4,6
51	0	1	25	1,79	118,00	36,80	453	453	383,0	383	1	2	3,0	1	1	,7
58	0	1	40	1,83	83,00	24,80	404	404	405,0	405	1	1	5,3	1	1	2,6
74	0	1	36	1,80	70,00	21,60	363	363	1000,0	1000	1000	1000	4,4	0	0	,2
78	0	1	48	1,77	87,00	27,80	441	441	448,0	448	2	2	4,5	2	1	,4
87	0	1	42	1,80	72,00	22,20	337	337	214,0	214	0	0	1,9	1	1	,0
93	0	1	54	1,88	88,40	25,10	431	431	417,0	417	0	1	4,4	1	1	2,8
98	0	1	55	1,69	61,00	21,40	366	366	209,0	205	0	1	,2	0	0	,2
3	1	1	26	1,70	57,00	19,70	414	413	414,0	414	0	0	1,3	0	0	,0
5	1	1	30	1,82	88,00	26,60	423	423	421,0	421	0	0	2,6	0	0	,0
12	1	1	48	1,67	55,00	19,70	1000	1000	1000,0	394	1000	1	,3	1000	1000	,6
14	1	1	54	1,70	76,00	26,30	457	457	457,0	457	2	2	4,9	3	2	2,0
23	1	1	29	1,75	59,00	19,30	278	278	212,0	212	3	2	1,6	0	0	,0
39	1	1	49	1,63	57,00	21,50	447	447	205,0	324	0	1	1,7	0	0	,0
41	1	1	55	1,64	53,00	19,70	421	421	328,0	328	15	17	17,8	4	3	8,6
44	1	1	30	1,62	56,00	21,30	554	554	540,0	542	1	2	1,5	0	0	,0
50	1	1	54	1,64	58,00	21,60	546	546	411,0	545	2	5	3,0	4	2	,0
52	1	1	31	1,70	52,00	18,00	386	386	395,0	395	0	2	1,4	0	0	,2
54	1	1	23	1,77	101,00	32,20	547	547	443,0	443	2	3	2,0	1	1	,6
55	1	1	31	1,73	62,00	20,70	1000	1000	383,0	383	0	1	1,8	1000	1000	,0
56	1	1	45	1,71	99,50	34,10	452	452	455,0	455	0	2	1,2	1	0	1,0
61	1	1	57	1,63	56,00	21,10	1000	1000	365,0	365	3	6	8,8	1000	1000	1,5
64	1	1	64	1,57	62,00	25,20	477	477	474,0	451	9	11	5,5	12	10	5,3
71	1	1	52	1,50	68,00	30,20	444	444	442,0	442	9	12	7,1	9	7	4,2
81	1	1	30	1,70	57,00	19,70	358	352	352,0	352	1	1	,8	0	0	,3
85	1	1	61	1,64	70,00	26,00	456	456	1000,0	382	1000	3	1,1	3	2	,9
95	1	1	25	1,60	60,00	23,40	1000	1000	358,0	358	4	3	,7	1000	1000	,2
101	1	1	23	1,72	62,00	21,00	459	459	519,0	519	3	4	1,6	0	0	,2
104	1	1	42	1,84	88,00	26,00	494	494	464,0	463	3	5	,5	3	2	,8
109	1	1	26	1,67	58,00	20,80	381	381	379,0	379	0	0	1,0	1	0	,0
A: Autoscore, AL: ApneaLink, Ap: Apnoe, Re: Manually revised, OX: Oximetry, D: Desaturation, NF: Nasal flow, PSG: Polysomnography, ODI: Oxygen desaturation index
					1000: no result
